# Supplementary material for: Prediction Model of Hemorrhage Transformation in Patient with Acute Ischemic Stroke Based on Multiparametric MRI Radiomics and Machine Learning
Source: Brain Sci. 2022 Jun 29;12(7):858. doi: 10.3390/brainsci12070858 (PMC9313447; doi:10.3390/brainsci12070858)
Supplement: Supplementary file 1 [file brainsci-12-00858-s001.zip]

Archive with 1 entries (1 files):
- brainsci-1779440-supplementary.pdf
